# Supplementary material for: Hydrocarbons Biodegradation by Rhodococcus: Assimilation of Hexadecane in Different Aggregate States
Source: Microorganisms. 2022 Aug 8;10(8):1594. doi: 10.3390/microorganisms10081594 (PMC9416576; doi:10.3390/microorganisms10081594)
Supplement: Supplementary file 1 [file microorganisms-10-01594-s001.zip]

Archive with 1 entries (1 files):
- microorganisms-1841100-supplementary.pdf
